# Supplementary material for: Epitope-tagged yeast strains reveal promoter driven changes to 3′-end formation and convergent antisense-transcription from common 3′ UTRs
Source: Nucleic Acids Res. 2015 Oct 19;44(1):377–86. doi: 10.1093/nar/gkv1022 (PMC4705644; doi:10.1093/nar/gkv1022)
Supplement: SUPPLEMENTARY DATA [file supp_gkv1022_nar-01607-v-2015-File006.xlsx]

## Sheet: Sheet1
FIGURE	Primer Name	Primer seqence	Sequencing ID	Sequence
Figure 1	NGL3-orf F	AAAGGATCCATGGATAGCCAAGTAGAAGGC
	NGL3-orf R	AAAGGATCCTTATTTTAAGCTATGCACTTTC
	NgL3-PAT	CCCTAATGTGCCAAATACGC	TB118_cl_m13_H03NG3L-REV (Antisense 176 bases into GAL1 promotor)	CCCTAATGTGCCAAATACGCTTGTTTTTTGGGGGGGAGAAAGTGCATAGCTTAAAATAAGGATCCTTTAAGGGCGAATTCCTGCAGCCCGGGGGATCCACTAGTCCGGGGTTTTTTCTCCTTGACGTTAAAGTATAGAGGTATATTAACAATTTTTTGTTGATACTTTTATTACATTTGAATAAGAAGTAATACAAACCGAAAATGTTGAAAGTATTAGTTAAAGTGGTTATGCAGTTTTTGCATTTATATATCTGTTAATAGATCAAAAATCATCGCTTCGCTGa(27)
	CYC1-REV	GGCGTGAATGTAAGCGTGAC
	GAL7-PAT	CTTCGGAACAAGCTGCTG
	APQ12-PAT	GAAACGCCTCTGCTTACTCGG
	RGI1-PAT (P1)	GAAGATGCTATGGTATTTGTCG
	HXK1-PAT (P1)	GTCTCTTGGTATCATTGGCG
	HXT7-PAT (P1)	GACGCTGAAGAAATGACTCACG
	CBP (MCS) (P2)	GGGTTAATTAATCCATGGAAGAG	TAP Tag adenylation sites
			TB221_C03 - Rgi1 200-5F (ProtA 1)	GACAACAAATTCAACAAAAAAAAAAAAACGCGGCCGCGGAGCTCGC
			TB227_A05 - HXK1-200-8F (ProtA 1)	GACAACAAATTCAACAAAAAAAAAAAACGCGGCCGCGGAGCTCGC
			TB232_F05-HXT7-200-4F (ProtA 1)	GACAACAAATTCAACAAAAAAAAAAAACGCGGCCGCGGAGCTCGC
			TB223_E03-Rgi1 400 - 8F (ProtA 2)	GACAACAAATTCAACAAAGAACAACAAAACGCGTTCTATGAGATCTTACATTTACCTAACAAAAAAAAAAAAAACGCGGCCGCGGAGCTCGC
			TB222_D03 - Rgi1 400 - 5F (ProtA 2)	GACAACAAATTCAACAAAAAAAAAAAAACGCGGCCGCGGAGCTCGC
			TB248_F09-HXK1-400-8F (ProtA 2)	GACAACAAATTCAACAAAAAAAAAAAACGCGGCCGCGGAGCTCGC
			TB234_H05-HXT7-400-2F (ProtA 2)	GACAACAAATTCAACAAAAAAAAAAAACGCGGCCGCGGAGCTCGC
Figure 2	ProtA (TAP-PAT) (P3)	CTGAAAATTTATATTTTCAAGGTG	ADH1 adenylation site
			TB224_F03 – RGI1 700 – 13F	GCGAATTTCTCATGACTTATGATTTTTATTATTAAATAAGTTATAAAAAAAATAAGGTATACAAATTTTAAAGTGACTCAAAAAAAAAACGCGGCCGCGGAGCTCG
			TB225_G03-RGI1-700-16F	GCGAATTTCTCATGACTTATGATTTTTATTATTAAATAAGTTATAAAAAAAATAAGGTATACAAATTTTAAAGTGACTCTTAGGTTTTAAAAAAAAAAAAAAAAAAAAAAAAAAAAAAAAAAAAAACGCGGCCGCGGAGCTCG
			TB230_D05-HXK1-700p-5F	GCGAATTTCTCATGACTTATGATTTTTATTATTAAATAAGTTATAAAAAAAATAAGGTATACAAATTTTAAAGTGACTCTTAGGTTTTAAAAAAAAAAAAAAAAAAAAAAAAAAAAAAAAAAAAAACGCGGCCGCGGAGCTCG
			TB238_D07-HXT7-700-6F	GCGAATTTCTTATGATTTATGATTTTTATTATTAAATAAGTTATAAAAAAAAAAAACGCGGCCGCGGAGCTCGC
	ADH1-PAT	GCGAATTTCTTATGATTTATGAT
Figure 3	CIT1-PAT (P1)	GTGCTCCAATCGAAAGGC
	CIT3-PAT (P1)	GGAGGGTCTGGAAGCACTTAC
	GFP-PAT (P2)	GGTCCTTCTTGAGTTTGTAACAG
	GFP-PAT-REV (P3)	CTGTTACAAACTCAAGAAGGACC
	hsGAPDH qPCR F	CTTTGTCAAGCTCATTTCCTG
	hsGAPDH qPCR R	GCCATGAGGTCCACCACC
	ACT1 qPCR F	CGTCTGGATTGGTGGTTCTA
	ACT1 qPCR R	GATGGACCACTTTCGTCGTA
	CIT1 qPCR F	CTATGGTCTAACTGAGGCTTCG
	CIT1 qPCR R	CGGTGGAGAATGATTTTGGC
	CIT3 qPCR F	GGCCTATTGAATTTGAGAACGAC
	CIT3 qPCR R	CCCCGATGCAGAGTCAACA
	GFP (Up) qPCR F	GATGGTGATGTTAATGGGCAC
	GFP (Up) qPCR R	GTGAAAGTAGTGACAAGTGTTGG
	GFP (Down) qPCR F	GCCCTGTCCTTTTACCAGAC
	GFP (Down) qPCR R	CTCAAGAAGGACCATGTGG
